# Supplementary material for: Changing Human Behavior to Improve Animal Welfare: A Longitudinal Investigation of Training Laboratory Animal Personnel about Heterospecific Play or “Rat Tickling”
Source: Animals (Basel). 2020 Aug 17;10(8):1435. doi: 10.3390/ani10081435 (PMC7459457; doi:10.3390/ani10081435)
Supplement: Supplementary file 1 [file animals-10-01435-s001.zip]

Archive with 6 entries (6 files):
- Table S1.xlsx
- __MACOSX/._Table S1.xlsx
- Table S2.xlsx
- __MACOSX/._Table S2.xlsx
- Table S3.xlsx
- __MACOSX/._Table S3.xlsx
