# Supplementary material for: Changing Human Behavior to Improve Animal Welfare: A Longitudinal Investigation of Training Laboratory Animal Personnel about Heterospecific Play or “Rat Tickling”
Source: Animals (Basel). 2020 Aug 17;10(8):1435. doi: 10.3390/ani10081435 (PMC7459457; doi:10.3390/ani10081435)
Supplement: Supplementary file 1 [file animals-10-01435-s001.zip › Table S1.xlsx]

## Sheet: Survey Questions
Scale	Question	Responses [Coded Value]	Survey
Screening / Workshop Scheduling	In the last 12 months, have you worked or supervised others working with laboratory rats? Note: Work is defined broadly. It includes hands-on work such as changing cages, providing care, or running procedures. It also includes hands-off work such as overseeing research as a clinical veterinarian, principle investigator, or manager.	Yes No	Baseline
	Do you plan on working or supervising others working with laboratory rats between August and December 2019? Note: Your work or supervision does not need to be continuous during this time. Work includes both hands-on and hands-off work.	Yes No	Baseline
Demographics	What is your age?	Any value	Baseline
	What is your gender?	Male; Female; Transgender Man; Transgender Female; Non-binary; Other; Prefer Not to Answer	Baseline
	Please select one category for your Race / Ethnicity	White (Not Hispanic or Latino) Black or African American (Not Hispanic or Latino); Hispanic or Latino; Asian (Not Hispanic or Latino) Native American, Metis, Inuit, or Alaska Native (Not Hispanic or Latino) Native Hawaiian or Other Pacific Islander (Not Hispanic or Latino) Two or More Races (Not Hispanic or Latino) Prefer Not to Answer	Baseline
	What is the highest degree or level of school you have completed? (If you're currently enrolled in school, please indicate the highest degree you have received.)	Less than a High School Diploma; High School Degree or equivalent; Some College, No Degree; Associate Or Techical Degree Bachelor's Degree; Graduate or Professional Degree	Baseline
Current Work	What is your current role in working with laboratory animals?	Undergraduate Student; Graduate Student Animal Caretaker or Laboratory Technician; Veterinary Technician/Nurse or Animal Health Technician; Animal Facility or Laboratory Manager; Trainer in Laboratory Animal Facility; Post-doctoral Researcher; Principle Investigator; Laboratory Animal Veterinarian; Other Animal Care Staff; Other Research Staff; Other	Baseline
	Are you in a supervisory position to others than work with rats? (i.e., one or more people report to you?)	Yes; No	All
	How many people do you supervise that work with laboratory rats?	Any value	Baseline
	What type of institution do you currently work with?	University, College or Medical School; Contract Research Organization; Non-profit Organization; Other	Baseline
	What is the primary, broad type of research that you conduct?	Basic; Applied; Regulatory; Product; Education; Other	Baseline
	What is your highest level of certification?	Board certified veterinarian (ACLAM, DACAW); Graduate or Veterinary Degree (MS, PhD, DVM); Certified, licensed, or registered veterinary technician Laboratory animal certification (ALAT, LAT, LATG, CMAR, ARLAT, ARLATA, RLAT, RMLAT) None of the above	Baseline
	How many years have you worked with laboratory animals? Slide the light gray bar to the appropriate number of years. Note: Work is defined broadly, this may include hands-on work such as changing cages or running procedures or hands-off work such as running a lab or research studies.	Any value	Baseline
Hours Working with Rats	During an average work week, how many hours do you work with laboratory rats? Note: Work is defined broadly. It include hands-on work such as changing cages or running procedures. It also includes hands-off work such as overseeing research as a clinical veterinarian, principle investigator, or manager.	Any value	Baseline
Rat Stress/Pain	Overall, how much stress or pain do most of the rats you work with experience	Little or no discomfort or stress [1] Minor stress or pain of a short duration [2] Moderate stress or pain of a short duration [3] Procedures which cause severe pain near, at, or above the pain tolerance threshold of unanesthetized conscious animals [4] I don't know [Exclude]	Baseline
Enrichment Control	How much influence or control do you have over the type or amount of enrichment that is used with the laboratory rats you work with? Note: In this study, we consider animal enrichment to be any attempt to improve animal welfare by enhancing the quality of a captive animal's care by providing stimuli necessary for psychological and physical well-being.	None [1] A little [2] Some [3] A lot [4] Complete [5]	Baseline
Enrichment Desire	I wish I could provide more enrichment to my animals than I currently do.	Strongly Disagree [1] Disagree [2] Somewhat Disagree [3] Neither Agree nor Disagree [4] Somewhat Agree [5] Agree [6] Strongly Agree [7]	Baseline
Rat Handling Experience	I am confident in my general rat handling skills.	Strongly Disagree [1] Disagree [2] Somewhat Disagree [3] Neither Agree nor Disagree [4] Somewhat Agree [5] Agree [6] Strongly Agree [7]	Baseline
Familiarity	How familiar are you with rat tickling? Please think about both your general knowledge and hands-on technique	Not at all familiar [1] Slightly familiar [2] Somewhat familiar [3] Moderately familiar [4] Very familiar [5]	All
Current Implementation	In the past 2 weeks/2 months, how often did you provide rat tickling to laboratory rats?	Never (0% of the instances I worked with rats) [1] Rarely [2] Sometimes (about 50% of the instances I worked with rats) [3] Often [4] Always (Every instance I worked with rats) [5] I did not work with rats in the past two weeks [Exclude]	All
	In the past 2 weeks/2 months, how often did the individuals you supervise provide rat tickling to laboratory rats?	Never (0% of the instances I worked with rats) [1] Rarely [2] Sometimes (about 50% of the instances I worked with rats) [3] Often [4] Always (Every instance I worked with rats) [5] I did not work with rats in the past two weeks [Exclude]	All
Qualitative	Do you have any further comments about your previous experience with rats or rat tickling?	Free response	All
Theory of Planned Behavior (TBP) Qualitative	What factors or circumstances, if any, make it difficult or impossible for you to provide rat tickling to laboratory rats?	Free response	All
	What do you believe are the advantages, if any, to providing rat tickling to laboratory rats?	Free response	All
TBP - Attitudes	Overall, I think that providing rat tickling for my laboratory rats is:		All
	Bad -- Good	Bad [1] to Good [7]	All
	Worthless -- Useful	Worthless [1] to Useful [7]	All
	Harmful -- Beneficial	Harmful [1] to Beneficial [7]	All
TBP - Normative Beliefs	Most people who are important to me think I should provide rat tickling to laboratory rats.	Strongly Disagree [1] Disagree [2] Somewhat Disagree [3] Neither Agree nor Disagree [4] Somewhat Agree [5] Agree [6] Strongly Agree [7]	All
	I feel under professional pressure to provide rat tickling to laboratory rats.		All
	It is expected of me that I provide rat tickling to laboratory rats.		All
TBP - Perceived Behavioral Control	I am confident that I could provide rat tickling for my rats.	Strongly Disagree [1] Disagree [2] Somewhat Disagree [3] Neither Agree nor Disagree [4] Somewhat Agree [5] Agree [6] Strongly Agree [7]	All
	Whether or not I provide rat tickling to laboratory rats is completely up to me.		All
	Overall, for me to provide rat tickling for laboratory rats is:	Extremely Difficult [1] to Extremely Easy [7]	All
TBP - Perceived Behavioral Control (Supervised)	Please think about the individuals that you supervise with rats when answering the questions below.		All
	I am confident that the individuals I supervise could provide rat tickling for my rats.	Strongly Disagree [1] Disagree [2] Somewhat Disagree [3] Neither Agree nor Disagree [4] Somewhat Agree [5] Agree [6] Strongly Agree [7]	All
	Whether or not the individuals I supervise provide rat tickling to laboratory rats is completely up to me.		All
	Overall, for the individuals I supervise to provide rat tickling for laboratory rats is:	Extremely Difficult [1] to Extremely Easy [7]	All
TBP - Intention	I expect to provide rat tickling for my laboratory rats in the next year.	Strongly Disagree [1] Disagree [2] Somewhat Disagree [3] Neither Agree nor Disagree [4] Somewhat Agree [5] Agree [6] Strongly Agree [7]	All
	I want to provide rat ticking for my laboratory rats in the next year.		All
	I intend to provide rat ticking for my laboratory rats in the next year.		All
TBP - Intention Supervise	Please think about the individuals that you supervise working with rats for the questions below		All
	I expect others that I supervise to provide rat tickling for my laboratory rats in the next year.	Strongly Disagree [1] Disagree [2] Somewhat Disagree [3] Neither Agree nor Disagree [4] Somewhat Agree [5] Agree [6] Strongly Agree [7]	All
	I want others that I supervise to provide rat ticking for my laboratory rats in the next year.		All
	I intend others that I supervise to provide rat ticking for my laboratory rats in the next year.		All
Self efficacy	At this moment, from 0 to 10, please rate how certain you are that you can tickle a rat generally, with certain characteristics, or certain components	[1] Cannot do at all [2] [3] [4] Moderately certain I can [5] [6] [7] Highly certain I can	All
	Tickle a rat in general		All
	Tickle a rat that has never been tickled before		All
	Tickle a rat on the nape of its neck		All
	Flip a rat over to tickle it on the belly		All
	Tickle a rat on its belly in the cage		All
General Human-Rat Interactions	Please think about your hands-on experiences with laboratory rats and indicate how strongly you agree or disagree with the following statements.		All
	I often observe the laboratory rats I work with.	Strongly Disagree [1] Disagree [2] Somewhat Disagree [3] Neither Agree nor Disagree [4] Somewhat Agree [5] Agree [6] Strongly Agree [7]	All
	I often pet the laboratory rats I work with.		All
	I often talk to the laboratory rats I work with.		All
	I often name the laboratory rats I work with.		All
Tickling Correct Technique	Which picture most accurately represents how the laboratory rats in your care are tickled?	DorsalPin [1] Dorsal [0] Pin [0] DoubleHands [0] Stroking [0] NotPictured [0] Unsure [0]	All
Rat Tickling Knowledge	At minimum, how long should each tickling session last per rat (duration)	15 s [1] 30 s [0] 60 s [0] 120 s [0]	All
	At minimum, how many days should you tickle rats before their first procedure?	1 [0] 3 [1] 5 [0] 7 [0]	All
	You are working with rats that you need to give injections to. You have already tickled them for several days. Now it's the day of the first injection, when should you tickle them?	Several hours before the injection [0] Just before the injection [1] Just after the injection [0] You should not tickle them on an injection day [0]	All
	When you first handle rats, is it better to tickle or stroke them?	Tickle [1] Stroke [0]	All
	True or false. Adult rats should never be tickled	True [0] False [1]	All
	What is the scientific basis for rat tickling?	Mimics aspects of rat social play [1] A standard way to stroke or pet rats [0] Teaches the rat to submit to you [0] Mimics human tickling [0]	All
	Ideally, when in a project should rats FIRST be tickled?	A day or two after arrival or weaning AND before any procedures or marking [1] Right after marking the animals [0] After acclimation, right after the project starts [0] After data collection [0]	All
Qualitative	Any final comments?	Free response	All
