# Supplementary material for: Changing Human Behavior to Improve Animal Welfare: A Longitudinal Investigation of Training Laboratory Animal Personnel about Heterospecific Play or “Rat Tickling”
Source: Animals (Basel). 2020 Aug 17;10(8):1435. doi: 10.3390/ani10081435 (PMC7459457; doi:10.3390/ani10081435)
Supplement: Supplementary file 1 [file animals-10-01435-s001.zip › Table S2.xlsx]

## Sheet: Sheet1
Demographic and work characteristics of laboratory animal personnel across treatment groups (N = 97). As treatment groups were semi-randomized, they were tested at baseline for the possibility of significant differences in demographic distribution via chi-squared tests (X2) for categorical data or analysis of variance (F-tests). *Group difference for race and certifications were conducted using c…
		Group
Categorical Data N (% of group)	Waitlist	Online-only	Online + Hands-on	Group difference
Gender
Female	27 (84%)	24 (80%)	28 (83%)	X2 = 0.2, p = 0.9
Male	5 (16%)	6 (20%)	6 (17%)
Race
White (Not Hispanic or Latino)	28 (88%)	24 (80%)	24 (71%)
Asian (Not Hispanic or Latino)	1 (3%)	2 (7%)	3 (9%)
Hispanic or Latino	2 (6%)	3 (10%)	3 (9%)
Black or African American (Not Hispanic or Latino)	0 (0%)	0 (0%)	2 (6%)
Two or More Races (Not Hispanic or Latino)	0 (0%)	1 (3%)	1 (3%)
Pacific Islander (Not Hispanic or Latino)	0 (0%)	0 (0%)	1 (3%)
Prefer Not to Answer	1 (3%)	0 (0%)	0 (0%)	*X2 = 2.9, p = 0.2
Highest Education
< Bachelor's degree	7 (22%)	5 (17%)	7 (23%)
Bachelor’s degree	13 (41%)	13 (43%)	15 (43%)
Graduate or Veterinary degree	12 (38%)	12 (40%)	12(34%)	X2 = 0.4, p = 0.9
Role
Laboratory technician	6 (19%)	6 (20%)	9 (26%)
Veterinary technician	5 (16%)	5 (17%)	3 (9%)
Manager	5 (16%)	7 (23%)	4 (11%)
Veterinarian	4 (13%)	5 (17%)	7 (20%)
Other	12 (38%)	7 (23%)	11(32%)	X2 = 4.4, p = 0.8
Institution
University	23 (77%)	23 (77%)	26 (77%)
Contract research organization	3 (9%)	3 (10%)	5 (14%)
Other	6 (19%)	4 (13%)	3 (8%)	X2 = 1.7, p = 0.8
Research
Applied	15 (47%)	17 (57%)	15(43%)
Basic	6 (19%)	5 (17%)	9 (26%)
Education	3 (9%)	4 (13%)	4 (12%)
Other	8 (25%)	4 (13%)	6 (18%)	X2 = 2.7, p = 0.8
Certifications
None	3 (9%)	4 (13%)	7 (20%)
Lab animal certification	15 (47%)	9 (30%)	15 (44%)
Registered veterinary	22 (69%)	16 (53%)	16 (49%)
technician
Graduate or veterinary degree	7 (22%)	7 (23%)	6 (18%)
Board-certified veterinarian (e.g., American College of Laboratory Animal Medicine or American College of Animal Welfare)	0 (0%)	3 (10%)	5 (15%)	*X2 = 3.8, p = 0.4
Continuous Data M ± S.D.	Waitlist	Online-only	Online + Hands-on	Difference?
Age	38 ± 10	37 ± 9	38 ± 10	F2,93 = 0.1, p = 0.9
Years working	12 ± 8	12 ± 9	12 ± 8	F2,93 = 0.2, p = 0.8
Hours per week working with rats	7 ± 9	5 ± 8	9 ± 12	F2,93 = 1.1, p = 0.3
