# Supplementary material for: Changing Human Behavior to Improve Animal Welfare: A Longitudinal Investigation of Training Laboratory Animal Personnel about Heterospecific Play or “Rat Tickling”
Source: Animals (Basel). 2020 Aug 17;10(8):1435. doi: 10.3390/ani10081435 (PMC7459457; doi:10.3390/ani10081435)
Supplement: Supplementary file 1 [file animals-10-01435-s001.zip › Table S3.xlsx]

## Sheet: Sheet1
	Hands-on + Online	Online-only	Waitlist
Benefits
Rat Welfare	23 (82%)	22 (79%)	23 (77%)	"Overall, it is a great refinement technique that promotes animal welfare" "happier animals"
Less Stress	5 (18%)	10 (36%)	8 (27%)	"Less stress for the animal"
Enrichment	3 (11%)	8 (29%)	8 (27%)	"Enrichment for the animals"
Socialization	1 (4%)	5 (18%)	4 (13%)	"Better socialization"
Ease of Handling	17 (61%)	19 (68%)	18 (60%)	"Easier handling/less time per procedures" "Better human/animal interactions"
Bonding	2 (7%)	1 (4%)	3 (10%)	"Can improve the human-animal bond" "Bond with animcal care technician and researcher"
Personnel	10 (36%)	9 (32%)	5 (17%)	"Effect on staff is positive" "Possible advantages to people handling the animals"
Affect	8 (29%)	4 (14%)	1 (3%)	"Enrichment for researchers and staff" "It's uplifting to provide something enjoyable" "Good enrichment for humans"
Attention/Empathy	1 (4%)	2 (7%)	2 (7%)	"Increases monitoring of animals for health issues by staff" "empathetic researchers" "Building this bond can be a tremendous incentive for the technicians to spend a few extra seconds or minutes on observations"
Injury/Handling	0 (0%)	1 (4%)	1 (3%)	"Safer handling for the caretakers and investigators
Research	2 (7%)	4 (14%)	2 (7%)	"…positive for… research outcomes" "More reliable physiologic reactions" "If they are less stressed they provide better quality data"
Barriers
Time	11 (39%)	14 (50%)	13 (43%)	"Time", "Time consuming"
Quantity of Rats	3 (11%)	2 (7%)	1 (3%)	"The number of rats in a room," "So many rats, so little time"
Staffing	0 (0%)	3 (11%)	0 (0%)	"staff availability"
Training	0 (0%)	1 (4%)	1 (3%)	"Time it takes to train tickling"
Consistency	0 (0%)	1 (4%)	0 (0%)	"If it is done on one experiment, it has to be done on every other study"
Personnel	11 (39%)	10 (36%)	16 (53%)	"Personnel"
Access	5 (18%)	4 (14%)	5 (17%)	"I don't work directly hands-on with rats"
Training	2 (7%)	4 (14%)	7 (23%)	"Previously did not have the knowledge" "I know there is a proper method to tickling rats and I have not been trained"
Approval	4 (14%)	3 (11%)	4 (13%)	"Not currently approved at my institution" "Some protocols forbid extraneous handling"
Buy-in	4 (14%)	1 (4%)	3 (10%)	"Convincing others will take time" "It's not seen as an essential task"
Fear/Injury	1 (4%)	1 (4%)	0 (0%)	"Some of my direct reports are a bit scared of handling rats and are worried about getting bitten"
Research	6 (21%)	12 (43%)	4 (13%)	"Study limitations" "Behavior studies" "I don't want to interfere with scientific work going on"
Rat Factors	2 (7%)	4 (14%)	2 (7%)	"Animals that are immediately post operative cannot handle rough play but were asier to handle and less stress by handling" "implanted animals"
New Variable	0 (0%)	5 (18%)	0 (0%)	"In some tox and behavioral studies could be considered a variable that may affect data" "Concerns that different responses to tickling may manifest as additional experimental variables"
Rat Factors	6 (21%)	2 (7%)	4 (13%)	"Animals that are not used to being handled"
Age	4 (14%)	2 (7%)	2 (7%)	"Older rats" "It is much easier to do this with younger rats. Older, larger rats who have never ben tickled do not readily accept tickling"
Individual differences	1 (4%)	0 (0%)	1 (3%)	"Some are frightened by human touch"
Aggression	1 (4%)	0 (0%)	1 (3%)	"Animals that… are aggressive"
Too few rats	2 (7%)	1 (4%)	2 (7%)	"We rarely have rats in our facilities so its hard to try tickling when we don't have any available"
Facility	1 (4%)	0 (0%)	0 (0%)	"Small caging"
None	0 (0%)	0 (0%)	1 (3%)	"None"
